# Supplementary material for: Establishing Reference Genes for Accurate Gene Expression Profiling in Toxigenic Bacillus cereus
Source: Toxins (Basel). 2025 Jan 27;17(2):58. doi: 10.3390/toxins17020058 (PMC11860165; doi:10.3390/toxins17020058)
Supplement: Supplementary file 1 [file toxins-17-00058-s001.zip]

Archive with 1 entries (1 files):
- toxins-3394902-supplementary.pdf
